# Supplementary material for: Dynamic Evolution of the Cthrc1 Genes, a Newly Defined Collagen-Like Family
Source: Genome Biol Evol. 2020 Feb 8;12(2):3957–70. doi: 10.1093/gbe/evaa020 (PMC7058181; doi:10.1093/gbe/evaa020)
Supplement: evaa020_Supplementary_Data [file evaa020_supplementary_data.zip]

Archive with 2 entries (2 files):
- Leclere-et-al-Supp-Files-SeqAlignements.tar.gz
- Leclere-et-al-Supp-Tables-Figures.pdf
